# Supplementary material for: Effect of Alumina Particles on the Osteogenic Ability of Osteoblasts
Source: J Funct Biomater. 2022 Jul 28;13(3):105. doi: 10.3390/jfb13030105 (PMC9397023; doi:10.3390/jfb13030105)
Supplement: Supplementary file 1 [file jfb-13-00105-s001.zip]

Archive with 1 entries (1 files):
- jfb-1828391-supplementary.pdf
